# Supplementary material for: A Cross-Sectional Survey on the Malaria Control and Prevention Knowledge, Attitudes, and Practices of Caregivers of Children Under-5 in the Western Area of Sierra Leone
Source: Trop Med Infect Dis. 2022 Jun 28;7(7):120. doi: 10.3390/tropicalmed7070120 (PMC9319430; doi:10.3390/tropicalmed7070120)
Supplement: Supplementary file 1 [file tropicalmed-07-00120-s001.zip]

Archive with 7 entries (7 files):
- Supplementary file S1.pdf
- Supplementary file S2.pdf
- Supplementary file S3.pdf
- Supplementary file S4.pdf
- Supplementary file S5.pdf
- Supplementary file S6.pdf
- Supplementary file S7.pdf
